# Supplementary material for: LPS activates neuroinflammatory pathways to induce depression in Parkinson’s disease-like condition
Source: Front Pharmacol. 2022 Oct 6;13:961817. doi: 10.3389/fphar.2022.961817 (PMC9582846; doi:10.3389/fphar.2022.961817)
Supplement: Supplementary file 1 [file DataSheet1.ZIP]

Archive with 71 entries (66 files):
- Lumenix results.xls
- Behavioral tests/
- Behavioral tests/OFT.xlsx
- Behavioral tests/Rotarod test.xlsx
- Behavioral tests/SPT.xlsx
- Behavioral tests/Trajectory Chart.docx
- DTI results/
- DTI results/FA/
- DTI results/FA/control 1-DRN.tif
- DTI results/FA/control 1-PFC,HIP,VTA.tif
- DTI results/FA/control 2-DRN.tif
- DTI results/FA/control 2-PFC,HIP,VTA.tif
- DTI results/FA/control 3-DRN.tif
- DTI results/FA/control 3-PFC,HIP,VTA.tif
- DTI results/FA/control 4-DRN.tif
- DTI results/FA/control 4-PFC,HIP,VTA.tif
- DTI results/FA/control 5-DRN.tif
- DTI results/FA/control 5-PFC,HIP,VTA.tif
- DTI results/FA/control 6-DRN.tif
- DTI results/FA/control 6-PFC,HIP,VTA.tif
- DTI results/FA/LPS-4 d 1-DRN.tif
- DTI results/FA/LPS-4 d 1-PFC,HIP,VTA.tif
- DTI results/FA/LPS-4 d 2-DRN.tif
- DTI results/FA/LPS-4 d 2-PFC,HIP,VTA.tif
- DTI results/FA/LPS-4 d 3-DRN.tif
- DTI results/FA/LPS-4 d 3-PFC,HIP,VTA.tif
- DTI results/FA/LPS-4 d 4-DRN.tif
- DTI results/FA/LPS-4 d 4-PFC,HIP,VTA.tif
- DTI results/FA/LPS-4 d 5-DRN.tif
- DTI results/FA/LPS-4 d 5-PFC,HIP,VTA.tif
- DTI results/FA/LPS-4 d 6-DRN.tif
- DTI results/FA/LPS-4 d 6-PFC,HIP,VTA.tif
- DTI results/MD/
- DTI results/MD/control 1-DRN.tif
- DTI results/MD/control 1-PFC,HIP,VTA.tif
- DTI results/MD/control 2-DRN.tif
- DTI results/MD/control 2-PFC,HIP,VTA.tif
- DTI results/MD/control 3-DRN.tif
- DTI results/MD/control 3-PFC,HIP,VTA.tif
- DTI results/MD/control 4-DRN.tif
- DTI results/MD/control 4-PFC,HIP,VTA.tif
- DTI results/MD/control 5-DRN.tif
- DTI results/MD/control 5-PFC,HIP,VTA.tif
- DTI results/MD/control 6-DRN.tif
- DTI results/MD/control 6-PFC,HIP,VTA.tif
- DTI results/MD/LPS-4 d 1-DRN.tif
- DTI results/MD/LPS-4 d 1-PFC,HIP,VTA.tif
- DTI results/MD/LPS-4 d 2-DRN.tif
- DTI results/MD/LPS-4 d 2-PFC,HIP,VTA.tif
- DTI results/MD/LPS-4 d 3-DRN.tif
- DTI results/MD/LPS-4 d 3-PFC,HIP,VTA.tif
- DTI results/MD/LPS-4 d 4-DRN.tif
- DTI results/MD/LPS-4 d 4-PFC,HIP,VTA.tif
- DTI results/MD/LPS-4 d 5-DRN.tif
- DTI results/MD/LPS-4 d 5-PFC,HIP,VTA.tif
- DTI results/MD/LPS-4 d 6-DRN.tif
- DTI results/MD/LPS-4 d 6-PFC,HIP,VTA.tif
- DTI results/Tracing of nerve fibers/
- DTI results/Tracing of nerve fibers/control 1.tif
- DTI results/Tracing of nerve fibers/control 2.tif
- DTI results/Tracing of nerve fibers/control 3.tif
- DTI results/Tracing of nerve fibers/control 4.tif
- DTI results/Tracing of nerve fibers/control 5.tif
- DTI results/Tracing of nerve fibers/control 6.tif
- DTI results/Tracing of nerve fibers/LPS-4 d 1.tif
- DTI results/Tracing of nerve fibers/LPS-4 d 2.tif
- DTI results/Tracing of nerve fibers/LPS-4 d 3.tif
- DTI results/Tracing of nerve fibers/LPS-4 d 4.tif
- DTI results/Tracing of nerve fibers/LPS-4 d 5.tif
- DTI results/Tracing of nerve fibers/LPS-4 d 6.tif
- Supplementary Figure 1 A voxel based morphometry study between the control and LPS-4 d groups.tif
