# Supplementary material for: LPS activates neuroinflammatory pathways to induce depression in Parkinson’s disease-like condition
Source: Front Pharmacol. 2022 Oct 6;13:961817. doi: 10.3389/fphar.2022.961817 (PMC9582846; doi:10.3389/fphar.2022.961817)
Supplement: Supplementary file 1 [file DataSheet1.ZIP › Lumenix results.xls]

## Sheet: Summary
MILLIPLEX Analyst Detail Report
Summary
Analyte Sample	IL-6	IL-10	TNF-alpha
	pg/ml	pg/ml	pg/ml
QC1	6809	636.06	390.08
QC2	28846	2423	1446
Unknown1	10843	435.16	41.25
Unknown2	6448	296.48	25.78
Unknown3	8533	405.02	33.84
Unknown4	18124	845.95	57.53
Unknown5	13618	650.7	58.2
Unknown6	12767	503.84	47.28
Unknown7	9878	421.48	28.85
Unknown8	7193	279.55	18.88
Unknown9	5798	268.23	18.68
Unknown10	7804	264.45	20.07
Unknown11	7080	249.3	20.86
Unknown12	13061	544.95	34.51
Unknown13	11133	407.77	31.81
Unknown14	11868	447.89	42.64
Unknown15	9137	335.75	40.32
Unknown16	9111	298.36	29.03
Unknown17	10988	400.43	28.49
Unknown18	10794	424.22	35.83
Unknown19	9421	365.44	28.32
Unknown20	6795	228.41	17.67
Unknown21	8185	293.66	23.36
Unknown22	10154	370.98	33.17
Unknown23	6214	195.99	19.28
Unknown24	5918	207.45	15.2
Unknown25	13441	516.39	48.16
Unknown26	10204	473.24	29.55
Unknown27	5918	191.22	18.48
Unknown28	7639	270.11	21.25
Unknown29	8612	272	23.92
Unknown30	12585	672.48	40.16
Unknown31	8824	315.22	34.84
Unknown32	8239	283.32	25.41
Unknown33	7694	250.25	17.27
Unknown34	9600	399.52	61.63
Unknown35	9497	385.73	60.32
Unknown36	13882	569.8	51.6
Unknown37	9802	348.76	43.1
Unknown38	12631	413.26	38.42
Unknown39	6273	251.2	19.68
Unknown40	8049	286.14	27.06
Unknown41	10402	314.29	24.11
Unknown42	4437	150.12	16.44
Unknown43	10599	377.44	42.79
Unknown44	11515	446.07	32.15
Unknown45	14317	549.39	56.58
Unknown46	8453	266.34	28.14
Unknown47	11751	400.43	41.56
Unknown48	12448	519.97	38.42
control 1	13706	618.3	40.47
control 2	7023	213.17	25.04
control 3	12881	544.95	38.42
control 4	13352	788.88	64.48
control 5	8981	407.77	34.34
control 6	14533	782.04	54.67
LPS-4 d 1	9085	455.15	31.47
LPS-4 d 2	10054	359.88	38.74
LPS-4 d 3	10964	739.12	38.42
LPS-4 d 4	8076	453.33	23.92
LPS-4 d 5	12585	712.38	46.7
LPS-4 d 6	12493	619.18	40.32
Unknown61	10129	472.34	62.8
Unknown62	14704	781.18	71.47
Unknown63	11845	678.57	38.1
Unknown64	13218	454.24	43.71
Unknown65	12903	527.12	48.16
Unknown66	14231	511.91	44.61
Unknown67	12858	522.65	33.34
Unknown68	12448	657.68	56.85
Unknown69	12078	633.21	62.54
Unknown70	13860	775.19	67.76
Unknown71	8824	296.48	30.43
Unknown72	12993	592.78	56.85
Unknown73	13441	780.33	69.63
Unknown74	14404	758.04	53.56
Unknown75	10721	479.56	64.09
Unknown76	13618	496.66	46.1
Unknown77	13794	576.89	46.99
Unknown78	13530	763.19	42.64

## Sheet: Curves
MILLIPLEX Analyst Detail Report
5-P.log(2.45, 10.12, 0.47, 9.40, 0.90)
DC=(58.35, 607807) Chi = 0.039%
5-P.log(2.32, 10.22, 0.37, 6.11, 0.65)
DC=(6.58, 36859) Chi = 0.045%
5-P.log(1.90, 9.57, 0.46, 3.80, 0.92)
DC=(2.07, 6635) Chi = 0.060%
Notes: CV-The Coefficient of Variation of standard curve replicates at each dilution level. Chi-The Chi-Square test statistic of the distance between observed concentrations with expected concentrations.

## Sheet: Protein concentration
	1	2	3	4	5	6	7	8	9	10	11	12
A	0.09	1.303	1.449	1.385	0.883	1.462	1.639	1.63	1.28	0.485	1.851	1.438	562
B	0.09	2.385	0.551	1.903	1.419	0.8	1.247	0.839	2.312	0.977	1.658	1.421	562
C	0.092	0.047	1.117	1.399	1.06	2.227	1.255	1.428	1.295	0.411	1.362	1.102	562
D	0.103	0.047	0.862	1.315	1.91	1.617	1.516	1.609	1.35	0.502	1.274	1.619	562
E	0.159	0.047	1.142	1.555	1.741	1.886	1.203	1.588	0.895	0.978	1.219	1.719	562
F	0.268	0.047	1.631	1.663	1.575	0.622	1.827	1.675	1.243	1.007	1.173	1.073	562
G	0.462	0.047	1.4	1.324	2.324	1.536	0.75	1.684	0.929	1.383	2.249	0.107	562
H	0.829	0.047	1.386	1.894	1.398	1.834	1.384	1.187	0.458	1.778	1.312	0.09	562
		1.303	1.449	1.385	0.883	1.462	1.639	1.63	1.28	0.485	1.851	1.438
		2.385	0.551	1.903	1.419	0.8	1.247	0.839	2.312	0.977	1.658	1.421
		0.047	1.117	1.399	1.06	2.227	1.255	1.428	1.295	0.411	1.362	1.102
		0.047	0.862	1.315	1.91	1.617	1.516	1.609	1.35	0.502	1.274	1.619
	0.159	0.047	1.142	1.555	1.741	1.886	1.203	1.588	0.895	0.978	1.219	1.719
	0.268	0.047	1.631	1.663	1.575	0.622	1.827	1.675	1.243	1.007	1.173	1.073
	0.462	0.047	1.4	1.324	2.324	1.536	0.75	1.684	0.929	1.383	2.249	0.107
	0.829	0.047	1.386	1.894	1.398	1.834	1.384	1.187	0.458	1.778	1.312	0.09
	0.09	3.90625
	0.09	7.8125
	0.092	15.625
	0.103	31.25
	0.159	62.5
	0.268	125
	0.462	250
	0.829	500
	1.303	1000
	2.385	2000
Protein concentration
		11444.1	10896.8	6603.6	11555.3	13069	12992	9998.79	3199.87	14882	11350
		3764.31	15326.7	11187.5	5893.78	9716.57	6227.31	18824.6	7407.5	13231.5	11204.6
		8604.8	11016.5	8117.33	18097.6	9784.99	11264.5	10127.1	2567.01	10700.1	8476.51
		6424.01	10298.1	15386.6	12880.8	12017.1	12812.4	10597.4	3345.25	9947.48	12897.9
		8818.6	12350.6	13941.3	15181.4	9340.28	12632.8	6706.23	7416.05	9477.11	13753.2
		13000.6	13274.2	12521.7	4371.51	14676.8	13376.9	9682.36	7664.06	9083.71	8228.5
		11025	10375.1	18927.2	12188.1	5466.18	13453.8	6997	10879.7	18285.8
		10905.3	15249.8	11007.9	14736.7	10888.2	9203.44	2968.96	14257.7	10272.5

## Sheet: Cytokines concentration
Group	Protein concentration	IL-6	IL-10	TNF-α	IL-6 (correction)	IL-10 (correction)	TNF-α (correction)
Control 1	9998.79	13706	618.3	40.47	1.37077	0.0618375	0.00404749
Control 2	18824.6	7023	213.17	25.04	0.373077	0.011324	0.00133018
Control 3	10127.1	12881	544.95	38.42	1.27194	0.0538112	0.00379379
Control 4	10597.4	13352	788.88	64.48	1.25993	0.0744407	0.00608449
Control 5	6706.23	8981	407.77	34.34	1.3392	0.0608047	0.00512061
Control 6	9682.36	14533	782.04	54.67	1.50098	0.0807696	0.00564635
LPS-4 d 1	6997	9085	455.15	31.47	1.29841	0.0650493	0.00449764
LPS-4 d 2	2968.96	10054	359.88	38.74	3.38637	0.121214	0.0130483
LPS-4 d 3	3199.87	10964	739.12	38.42	3.42639	0.230984	0.0120067
LPS-4 d 4	7407.5	8076	453.33	23.92	1.09025	0.0611988	0.00322916
LPS-4 d 5	2567.01	12585	712.38	46.7	4.90259	0.277513	0.0181923
LPS-4 d 6	3345.25	12493	619.18	40.32	3.73454	0.185092	0.0120529
