# Supplementary material for: LPS activates neuroinflammatory pathways to induce depression in Parkinson’s disease-like condition
Source: Front Pharmacol. 2022 Oct 6;13:961817. doi: 10.3389/fphar.2022.961817 (PMC9582846; doi:10.3389/fphar.2022.961817)
Supplement: Supplementary file 1 [file DataSheet1.ZIP › Behavioral tests/OFT.xlsx]

## Sheet: Sheet1
Group	Total horizontal distance (mm)	Center area distance (mm)
Control 1	47100.7	8086.28
Control 2	41728.6	2782.11
Control 3	39200.3	6632.46
Control 4	56970.4	2852.33
Control 5	39923.8	3840.28
Control 6	39224.1	2845.16
Control 7	39062	5413.18
Control 8	38166.8	3707.9
Control 9	37498.8	2369.99
Control 10	35695.1	9016.73
LPS-1 d 1	30607.9	2380.21
LPS-1 d 2	33733.9	7907.39
LPS-1 d 3	33386.7	5621.69
LPS-1 d 4	39501.7	7470.24
LPS-1 d 5	34707.3	4216.62
LPS-1 d 6	28706.6	4649.6
LPS-1 d 7	27126.3	2172.37
LPS-1 d 8	29868.3	4000.56
LPS-1 d 9	28886.7	5724.19
LPS-1 d 10	27776	7607.63
LPS-2 d 1	21603.4	314.18
LPS-2 d 2	21363.1	2259.87
LPS-2 d 3	23341	4286.68
LPS-2 d 4	23414.1	435.83
LPS-2 d 5	23536.6	5784.94
LPS-2 d 6	23147.3	3619.08
LPS-2 d 7	21369	5258.48
LPS-2 d 8	21460.8	3648.34
LPS-2 d 9	24650.1	3755.39
LPS-2 d 10	20475.2	4853.11
LPS-4 d 1	9315.58	218.88
LPS-4 d 2	6458.98	0
LPS-4 d 3	8242.91	0
LPS-4 d 4	6084.15	211.51
LPS-4 d 5	7615.63	313.53
LPS-4 d 6	8495.21	22.35
LPS-4 d 7	14961.8	372.16
LPS-4 d 8	10651.4	672.63
LPS-4 d 9	16107.7	281.26
LPS-4 d 10	12574.5	1055.84
