# Supplementary material for: LPS activates neuroinflammatory pathways to induce depression in Parkinson’s disease-like condition
Source: Front Pharmacol. 2022 Oct 6;13:961817. doi: 10.3389/fphar.2022.961817 (PMC9582846; doi:10.3389/fphar.2022.961817)
Supplement: Supplementary file 1 [file DataSheet1.ZIP › Behavioral tests/Rotarod test.xlsx]

## Sheet: Sheet1
Group	One (s)	Two (s)	Three (s)	Four (s)	Five (s)	Average (s)
Control 1	40	44	58	49	53	48.8
Control 2	67	45	43	95	35	57
Control 3	45	35	64	65	63	54.4
Control 4	43	52	47	49	68	51.8
Control 5	50	42	48	50	35	45
Control 6	38	68	66	50	50	54.4
Control 7	28	29	75	47	49	45.6
Control 8	53	42	45	46	52	47.6
Control 9	61	42	46	60	58	53.4
Control 10	48	52	50	47	54	50.2
LPS-1 d 1	46	42	42	40	50	44
LPS-1 d 2	45	47	50	60	52	50.8
LPS-1 d 3	54	37	46	55	38	46
LPS-1 d 4	56	56	57	45	40	50.8
LPS-1 d 5	55	57	60	56	50	55.6
LPS-1 d 6	50	45	47	49	42	46.6
LPS-1 d 7	52	49	53	47	46	49.4
LPS-1 d 8	51	49	54	43	58	51
LPS-1 d 9	53	50	52	47	55	51.4
LPS-1 d 10	54	49	56	46	58	52.6
LPS-2 d 1	44	44	30	51	50	43.8
LPS-2 d 2	42	26	28	22	51	33.8
LPS-2 d 3	48	45	41	47	52	46.6
LPS-2 d 4	26	40	40	50	43	39.8
LPS-2 d 5	49	51	48	54	50	50.4
LPS-2 d 6	43	36	49	53	45	45.2
LPS-2 d 7	48	45	46	51	46	47.2
LPS-2 d 8	41	45	44	49	47	45.2
LPS-2 d 9	43	42	46	52	48	46.2
LPS-2 d 10	43	42	47	50	46	45.6
LPS-4 d 1	32	33	27	37	36	33
LPS-4 d 2	33	19	20	30	45	29.4
LPS-4 d 3	43	39	32	30	37	36.2
LPS-4 d 4	28	46	48	7	34	32.6
LPS-4 d 5	15	16	21	15	11	15.6
LPS-4 d 6	25	23	21	16	24	21.8
LPS-4 d 7	14	7	11	5	5	8.4
LPS-4 d 8	21	21	11	20	21	18.8
LPS-4 d 9	18	30	22	26	17	22.6
LPS-4 d 10	28	2	18	11	10	13.8
