# Supplementary material for: LPS activates neuroinflammatory pathways to induce depression in Parkinson’s disease-like condition
Source: Front Pharmacol. 2022 Oct 6;13:961817. doi: 10.3389/fphar.2022.961817 (PMC9582846; doi:10.3389/fphar.2022.961817)
Supplement: Supplementary file 1 [file DataSheet1.ZIP › Behavioral tests/SPT.xlsx]

## Sheet: Sheet1
Group	Sugar water consumption (mL)	Pure water consumption (mL)	Total liquid consumption (mL)	Sucrose prefenrence (%)
Control 1	38.8	10.1	48.9	0.793456
Control 2	39.6	11.3	50.9	0.777996
Control 3	34.3	4	38.3	0.895561
Control 4	33.8	3.8	37.6	0.898936
Control 5	34.1	4.2	38.3	0.890339
Control 6	46.9	5	51.9	0.903661
Control 7	47	4.6	51.6	0.910853
Control 8	46.8	5.4	52.2	0.896552
Control 9	34.9	4.8	39.7	0.879093
Control 10	34.8	5.2	40	0.87
LPS-1 d 1	28.6	10.6	39.2	0.729592
LPS-1 d 2	29.2	5.8	35	0.834286
LPS-1 d 3	27.1	7.4	34.5	0.785507
LPS-1 d 4	27.5	9.3	36.8	0.747283
LPS-1 d 5	34.7	10.5	45.2	0.767699
LPS-1 d 6	38.5	10.1	48.6	0.792181
LPS-1 d 7	37.2	9.8	47	0.791489
LPS-1 d 8	39.8	11.3	51.1	0.778865
LPS-1 d 9	37.4	13.2	50.6	0.73913
LPS-1 d 10	38.2	15.4	53.6	0.712687
LPS-2 d 1	32.6	26.7	59.3	0.549747
LPS-2 d 2	31.5	25.9	57.4	0.54878
LPS-2 d 3	18.5	21	39.5	0.468354
LPS-2 d 4	21.6	16.1	37.7	0.572944
LPS-2 d 5	28.6	6	34.6	0.82659
LPS-2 d 6	28.2	5.5	33.7	0.836795
LPS-2 d 7	29	6.7	35.7	0.812325
LPS-2 d 8	27.2	11.8	39	0.697436
LPS-2 d 9	27.7	11.2	38.9	0.712082
LPS-2 d 10	18.4	21.1	39.5	0.465823
LPS-4 d 1	9.9	27.2	37.1	0.266846
LPS-4 d 2	10.2	27.8	38	0.268421
LPS-4 d 3	9.6	26.7	36.3	0.264463
LPS-4 d 4	5.2	32.9	38.1	0.136483
LPS-4 d 5	5.1	33	38.1	0.133858
LPS-4 d 6	5.3	32.8	38.1	0.139108
LPS-4 d 7	4.3	32.1	36.4	0.118132
LPS-4 d 8	5.6	30.5	36.1	0.155125
LPS-4 d 9	9.8	28.7	38.5	0.254545
LPS-4 d 10	15.3	30.5	45.8	0.334061
